# Supplementary material for: Potential increase of the U.S. total fertility rate resulting from restorative treatment of unresolved subfertility: a simulation study
Source: Front Reprod Health. 2026 Jun 16;8:1856175. doi: 10.3389/frph.2026.1856175 (PMC13314601; doi:10.3389/frph.2026.1856175)
Supplement: Supplementary file 1 [file Table1.xlsx]

## Sheet: summarize
Impaired fecundity	Proportion subfertile women spontaneous live birth	proportion using RRM treatment		TFR	absolute increase from baseline	relative increase from baseline
baseline		0		1.77	0	0
1	0.5	0.2		1.84	0.07	0.039
2	0.25	0.2		1.87	0.1	0.058
3	0.5	0.5		1.94	0.17	0.097
4	0.25	0.5		2.02	0.26	0.145
	proportion of impaired fecundity women who have spontaneous resolution
		proportion of impaired fecundity women (after spontaneous resolution) who get RRM treatment
				resulting TFR
					absolute increase in TFR
						relative increase in TFR
Impaired fecundity, married	Proportion subfertile women spontaneous live birth	proportion using RRM treatment	overall RRM live birth	TFR	absolute increase from baseline	relative increase from baseline
baseline		0		1.77	0	0
5	0.5	0.2	0.207	1.8	0.03	0.018
6	0.25	0.2	0.207	1.82	0.05	0.028
7	0.5	0.5	0.207	1.85	0.08	0.046
8	0.25	0.5	0.207	1.89	0.12	0.069
Infertility, married	Proportion subfertile women spontaneous live birth	proportion using RRM treatment		TFR	absolute increase from baseline	relative increase from baseline
baseline		0		1.77	0	0
9	0.5	0.2	0.207	1.79	0.02	0.01
10	0.25	0.2	0.207	1.79	0.03	0.015
11	0.5	0.5	0.207	1.81	0.04	0.025
12	0.25	0.5	0.207	1.83	0.07	0.037
Impaired fecundity, married	Proportion subfertile women spontaneous live birth	proportion using RRM treatment		TFR	absolute increase from baseline	relative increase from baseline
baseline		0		1.77	0	0
7	0.5	0.5	0.207	1.85	0.08	0.046
13	0.5	0.5	0.18	1.84	0.07	0.04
14	0.5	0.5	0.35	1.9	0.14	0.078
15	0.5	0.5	0.41	1.93	0.16	0.091

## Sheet: Full data (2015-2019) ImpairedF
									J column and M column are the same							WITHOUT SURGERY, iNEST raw age-stratfied data
age range	2015-2019 US fertility rate@	2015-2019 US fertility rate (x5)	2015-2019 Female Estimates (ACS)*	impaired fecundity NSFG, 2015-2019 (%)**	impaired fecundity NSFG, 2015-2019 (#)	Spontaneous resolution (%)	Spontaneous Resolution (#)	Impaired Fec minus SR, still unresolved	RRM resolution	RRM birth rate (iNEST)	RRM births (#)	RRM fertility rate	projected fertility rate (yearly)			proportion impaired fecundity spontaneously resolving	RRM live births	RRM total women	RRM birth rate	proportion that get treatment
15-19	0.0191	0.0955	10367982	0.08	829439	0.02	207360	622079	0	0	0	0	0.0191			0.25	0	1	0	0.5
20-24	0.07124	0.3562	10719889	0.08	857591	0.02	214398	643193	0.00705882	0.235294	75669.8	0.00705882	0.0782988				4	17	0.235294
25-29	0.09868	0.4934	11331857	0.133	1.50714e+06	0.03325	376784	1.13035e+06	0.0118025	0.236641	133744	0.0118025	0.110482				31	131	0.236641
30-34	0.1005	0.5025	10887110	0.133	1.44799e+06	0.03325	361996	1.08599e+06	0.0106875	0.214286	116356	0.0106875	0.111187				54	252	0.214286
35-39	0.05244	0.2622	10550321	0.159	1.6775e+06	0.03975	419375	1.25813e+06	0.0129142	0.21659	136249	0.0129142	0.0653542				47	217	0.21659
40-44	0.01156	0.0578	10002861	0.172	1.72049e+06	0.043	430123	1.29037e+06	0.00871622	0.135135	87187.1	0.00871622	0.0202762				15	111	0.135135
TOTAL	0.35352	1.7676	63860020		8.04015e+06	0.18925	2.01004e+06	6.03011e+06			https://www.cdc.gov/nchs//data/nhsr/nhsr202.pdf	0.0511792	0.404699		rel increase		151	729	0.207133	total
												0.255896	2.0235		0.14477	without surgery: anyone who had surgery is in denominator, but their pregnancies are excluded (censored) from the numerator; ONLY BIRTHS WITHIN THE FIRST YEAR
	https://www.census.gov/library/stories/2022/04/fertility-rates-declined-for-younger-women-increased-for-older-women.html
				https://www.cdc.gov/nchs//data/nhsr/nhsr202.pdf
@	Average of annual ASFRs from 2015-2019			https://www.cdc.gov/nchs/nsfg/key_statistics/i-keystat.htm#impaired
*	https://data.census.gov/table/ACSST5Y2019.S0101?moe=false
	from the iNEST study, CRUDE LB rates
** Table 2 in https://www.cdc.gov/nchs//data/nhsr/nhsr202.pdf

## Sheet: Full data (2015-2019) Married
									J column and M column are the same							WITHOUT SURGERY, iNEST raw age-stratfied data						ALTERNATE WITH SURGERY (for some patients), iNEST age-stratfied raw data
age range	2015-2019 US fertility rate@	2015-2019 US fertility rate (x5)	2015-2019 Female Estimates (ACS)*	married impaired fecundity NSFG, 2015-2019 (%)	married impaired fecundity NSFG, 2015-2019 (#)**	Spontaneous resolution (%)	Spontaneous Resolution (#)	Impaired Fec minus SR, still unresolved	RRM resolution	RRM birth rate (iNEST)	RRM births (#)	RRM fertility rate Married	projected fertility rate (yearly) Married			proportion impaired fecundity spontaneously resolving	RRM live births	RRM total women	RRM birth rate	proportion that get treatment
15-19	0.0191	0.0955	10367982	0.00647079	67089	0.00323539	33544.5	33544.5	0	0	0	0	0.0191			0.5	0	1	0	0.5
20-24	0.07124	0.3562	10719889	0.00625837	67089	0.00312918	33544.5	33544.5	0.000368139	0.235294	3946.41	0.000368139	0.0716081				4	17	0.235294
25-29	0.09868	0.4934	11331857	0.0473358	536402	0.0236679	268201	268201	0.0028004	0.236641	31733.7	0.0028004	0.10148				31	131	0.236641
30-34	0.1005	0.5025	10887110	0.073438	799528	0.036719	399764	399764	0.00393418	0.214286	42831.9	0.00393418	0.104434				54	252	0.214286
35-39	0.05244	0.2622	10550321	0.0998222	1053156	0.0499111	526578	526578	0.00540512	0.21659	57025.7	0.00540512	0.0578451				47	217	0.21659
40-44	0.01156	0.0578	10002861	0.110046	1100775	0.055023	550388	550388	0.00371777	0.135135	37188.3	0.00371777	0.0152778				15	111	0.135135
TOTAL	0.35352	1.7676	63860020		3624039	0.171686	1.81202e+06	1.81202e+06			https://www.cdc.gov/nchs//data/nhsr/nhsr202.pdf	0.0162256	0.369746		rel increase		151	729	0.207133	total
												0.081128	1.84873		0.0458973	without surgery: anyone who had surgery is in denominator, but their pregnancies are excluded (censored) from the numerator
																crude live birth rates reported in other RRM studies in the literature (total, not age stratified)
	https://www.census.gov/library/stories/2022/04/fertility-rates-declined-for-younger-women-increased-for-older-women.html
				https://www.cdc.gov/nchs//data/nhsr/nhsr202.pdf
@	Average of annual ASFRs from 2015-2019			https://www.cdc.gov/nchs/nsfg/key_statistics/i-keystat.htm#impaired
*	https://data.census.gov/table/ACSST5Y2019.S0101?moe=false
	from the iNEST study, CRUDE LB rates (cumulative over 3 years from entry) based on age at entry
** Calculated from Table 3 percentages in https://www.cdc.gov/nchs//data/nhsr/nhsr202.pdf
divided the 15-24 pop in half to get these estimates

## Sheet: Full data (2015-2019) Infertile
									J column and M column are the same							WITHOUT SURGERY, iNEST raw age-stratfied data
age range	2015-2019 US fertility rate@	2015-2019 US fertility rate (x5)	2015-2019 Female Estimates (ACS)*	Infertile NSFG, 2015-2019 (%)	Infertile NSFG, 2015-2019 (#)**	Spontaneous resolution (%)	Spontaneous Resolution (#)	Impaired Fec minus SR, still unresolved	RRM resolution	RRM birth rate (iNEST)	RRM births (#)	RRM fertility rate married Infertile	projected fertility rate (yearly) Infertile			proportion impaired fecundity spontaneously resolving	RRM live births	RRM total women	RRM birth rate	% that get treatment
15-19	0.0191	0.0955	10367982	0		0	0	0	0	0	0	0	0.0191			0.5	0	1	0	0.2
20-24	0.07124	0.3562	10719889	0		0	0	0	0	0.235294	0	0	0.07124				4	17	0.235294
25-29	0.09868	0.4934	11331857	0.0317927	360270	0.0158963	180135	180135	0.000752346	0.236641	8525.47	0.000752346	0.0994323				31	131	0.236641
30-34	0.1005	0.5025	10887110	0.0348699	379632	0.0174349	189816	189816	0.000747211	0.214286	8134.97	0.000747211	0.101247				54	252	0.214286
35-39	0.05244	0.2622	10550321	0.0597772	630669	0.0298886	315334	315334	0.00129471	0.21659	13659.7	0.00129471	0.0537347				47	217	0.21659
40-44	0.01156	0.0578	10002861	0.0547408	547565	0.0273704	273782	273782	0.000739741	0.135135	7399.53	0.000739741	0.0122997				15	111	0.135135
TOTAL	0.35352	1.7676	63860020		1918136	0.0905903	959068	959068			https://www.cdc.gov/nchs//data/nhsr/nhsr202.pdf	0.00353401	0.357054		rel increase		151	729	0.207133	total
												0.0176701	1.78527		0.00999664	without surgery: anyone who had surgery is in denominator, but their pregnancies are excluded (censored) from the numerator
	https://www.census.gov/library/stories/2022/04/fertility-rates-declined-for-younger-women-increased-for-older-women.html
				https://www.cdc.gov/nchs//data/nhsr/nhsr202.pdf
@	Average of annual ASFRs from 2015-2019			https://www.cdc.gov/nchs/nsfg/key_statistics/i-keystat.htm#impaired
*	https://data.census.gov/table/ACSST5Y2019.S0101?moe=false
	from the iNEST study, CRUDE LB rates (cumulative over 3 years from entry) based on age at entry
** Calculated from Table 3 percentages in https://www.cdc.gov/nchs//data/nhsr/nhsr202.pdf
No reported data for these age groups

## Sheet: RRM sensitivity analysis
									J column and M column are the same							WITHOUT SURGERY, iNEST raw age-stratfied data
age range	2015-2019 US fertility rate@	2015-2019 US fertility rate (x5)	2015-2019 Female Estimates (ACS)*	married impaired fecundity NSFG, 2015-2019 (%)	married impaired fecundity NSFG, 2015-2019 (#)**	Spontaneous resolution (%)	Spontaneous Resolution (#)	Impaired Fec minus SR, still unresolved	RRM resolution	RRM birth rate (iNEST)	RRM births (#)	RRM fertility rate Married	projected fertility rate (yearly) Married			proportion impaired fecundity spontaneously resolving	RRM live births	RRM total women	RRM birth rate	proportion that get treatment	adjust for different overall RRM birth rate
15-19	0.0191	0.0955	10367982	0.00647079	67089	0.00323539	33544.5	33544.5	0	0	0	0	0.0191			0.5	0	1	0	0.5
20-24	0.07124	0.3562	10719889	0.00625837	67089	0.00312918	33544.5	33544.5	0.000728696	0.465742	7811.54	0.000728696	0.0719687				4	17	0.465742
25-29	0.09868	0.4934	11331857	0.0473358	536402	0.0236679	268201	268201	0.00554312	0.468409	62813.8	0.00554312	0.104223				31	131	0.468409
30-34	0.1005	0.5025	10887110	0.073438	799528	0.036719	399764	399764	0.00778733	0.424158	84781.5	0.00778733	0.108287				54	252	0.424158
35-39	0.05244	0.2622	10550321	0.0998222	1053156	0.0499111	526578	526578	0.0106989	0.428719	112877	0.0106989	0.0631389				47	217	0.428719
40-44	0.01156	0.0578	10002861	0.110046	1100775	0.055023	550388	550388	0.00735897	0.267487	73610.8	0.00735897	0.018919				15	111	0.267487		0.41	total live birth rate from RRM across all woman ages, from other studies
TOTAL	0.35352	1.7676	63860020		3624039	0.171686	1.81202e+06	1.81202e+06			https://www.cdc.gov/nchs//data/nhsr/nhsr202.pdf	0.032117	0.385637		rel increase		151	729	0.207133	total	1.9794
												0.160585	1.92819		0.0908493	without surgery: anyone who had surgery is in denominator, but their pregnancies are excluded (censored) from the numerator
																crude live birth rates reported in other RRM studies in the literature (total, not age stratified)
	https://www.census.gov/library/stories/2022/04/fertility-rates-declined-for-younger-women-increased-for-older-women.html
				https://www.cdc.gov/nchs//data/nhsr/nhsr202.pdf
@	Average of annual ASFRs from 2015-2019			https://www.cdc.gov/nchs/nsfg/key_statistics/i-keystat.htm#impaired
*	https://data.census.gov/table/ACSST5Y2019.S0101?moe=false
	from the iNEST study, CRUDE LB rates (cumulative over 3 years from entry) based on age at entry
** Calculated from Table 3 percentages in https://www.cdc.gov/nchs//data/nhsr/nhsr202.pdf
divided the 15-24 pop in half to get these estimates
